# Supplementary material for: Morphological and Molecular Characterizations of Cochliomyia hominivorax (Diptera: Calliphoridae) Larvae Responsible for Wound Myiasis in French Guiana
Source: Diagnostics (Basel). 2023 Aug 2;13(15):2575. doi: 10.3390/diagnostics13152575 (PMC10416906; doi:10.3390/diagnostics13152575)
Supplement: Supplementary file 1 [file diagnostics-13-02575-s001.zip]

Archive with 4 entries (4 files):
- C hominivorax (1).JPG
- C hominivorax (2).JPG
- C hominivorax (3).JPG
- C hominivorax (4).JPG
